# Supplementary material for: Proximity proteomics reveals a co-evolved LRRK2-regulatory network linked to centrosomes
Source: EMBO Rep. 2026 May 23;27(12):3488–512. doi: 10.1038/s44319-026-00806-4 (PMC13304329; doi:10.1038/s44319-026-00806-4)
Supplement: Supplementary file 5 — Source data Fig. 3 [file 44319_2026_806_MOESM5_ESM.zip › Figure 3/3F/README.txt]

The blot Membrane was sliced prior to incubation with different antibodies.

The blotting membrane was cut as indicated in MW+slices.jpg.

The lower part of the membrane was reprobed with anti-CYLD antibodies.
